# Supplementary material for: Genetic diversity of the Griffon vulture population in Serbia and its importance for conservation efforts in the Balkans
Source: Sci Rep. 2020 Nov 23;10:20394. doi: 10.1038/s41598-020-77342-1 (PMC7684298; doi:10.1038/s41598-020-77342-1)
Supplement: Supplementary file 2 — Supplementary Tables. [file 41598_2020_77342_MOESM2_ESM.xlsx]

## Sheet: Table S1
Table S1. Parameters of genetic diversity calculated per locus per populations including Hardy-Weinberg equilibrium test and Garza Williamson index. Legend: N - number of gene copies, A - number of alleles, Ho – observed heterozygosity, He – expected heterozygosity, H-W - test for Hardy-Weinberg equilibrium, Ae - effective number of alleles, Ar - allelic range, G-W Garza-Williamson index
			locus
Type	Population	parameter	GF3H3	GF3F3	GF8G1	GF9C1	GF11A4	BV11	BV12	BV13	BV17	BV20	Mean	SD
Native	Serbia	N	114	114	114	114	114	114	114	114	114	114	114	0
		A	6	4	2	12	9	6	11	1	2	3	5.6	3.79
		HO	0.61404	0.31579	0.36842	0.89474	0.82456	0.75439	0.77193	0	0.42105	0.70175	0.5667	0.21206
		HE	0.6499	0.2807	0.42928	0.87968	0.87067	0.78	0.69104	0	0.40739	0.67055	0.5659	0.21224
		H-W	0.69417	1	0.35012	0.24577	0.3467	0.78922	0.9979	0	1	0.20607	/	/
		H-W*	1	1	1	1	1	1	1	0	1	1	/	/
		Ae	2.81055	1.3855	1.74069	7.8101	7.30112	4.40841	3.1744	1	1.67734	2.9821	3.42902	2.3988
		Ar	6	5	1	14	8	6	22	0	1	3	7.333	6.782
		G-W	0.85714	0.66667	1	0.8	1	0.85714	0.47826	1	1	0.75	0.82325	0.17516
	Croatia	N	74	74	52	44	74	72	58	74	74	58	64.444	11.609
		A	5	3	2	9	7	6	15	1	2	4	5.4	4.137
		HO	0.67568	0.21622	0.53846	0.77273	0.75676	0.72222	0.7931	0	0.48649	0.65517	0.5617	0.18512
		HE	0.64569	0.19807	0.5098	0.87949	0.82636	0.80712	0.89716	0	0.47686	0.6225	0.5863	0.23026
		H-W	0.17207	1	1	0.05097	0.05308	0.48783	0.34936	0	1	0.52223	/	/
		H-W*	1	1	1	0.45873	0.42464	1	1	0	1	1	/	/
		Ae	2.75453	1.24285	2	7.11765	5.41107	4.89981	8.45226	1	1.88828	2.5758	3.73422	2.58795
		Ar	6	2	1	8	6	6	24	0	1	4	6.444	7.038
		G-W	0.71429	1	1	1	1	0.85714	0.6	1	1	0.8	0.88571	0.15186
	Israel	N	66	60	42	64	66	66	62	64	44	64	59.8	9.065
		A	7	2	2	13	9	6	15	3	2	5	6.4	4.671
		HO	0.63636	0.3	0.2381	0.78125	0.84848	0.66667	0.90323	0.0625	0.27273	0.625	0.53343	0.29166
		HE	0.68392	0.30452	0.28455	0.90823	0.87692	0.60373	0.90746	0.062	0.35941	0.56597	0.55567	0.29607
		H-W	0.33318	1	0.44859	0.04362	0.68208	0.93284	0.62734	1	0.27204	0.79277	/	/
		H-W*	1	1	1	0.4362	1	1	1	1	1	1	/	/
		Ae	3.06329	1.42744	1.38462	9.43779	7.33333	2.46659	9.3301	1.065	1.5414	2.25799	3.93076	3.38991
		Ar	6	1	1	16	8	6	23	2	1	4	6.8	7.315
		G-W	1	1	1	0.76471	1	0.85714	0.625	1	1	1	0.92468	0.1332
	Pyrenees	N	160	160	156	160	162	162	160	158	160	160	159.8	1.751
		A	6	2	2	9	9	7	14	3	2	5	5.9	3.957
		HO	0.8	0.2625	0.25641	0.8625	0.83951	0.67901	0.8375	0.34177	0.45	0.5875	0.59167	0.2471
		HE	0.74497	0.28231	0.31266	0.85943	0.81857	0.67556	0.83404	0.33597	0.46509	0.59458	0.59232	0.2279
		H-W	0.15352	0.68558	0.14122	0.95961	0.60615	0.12926	0.79809	1	0.81131	0.34076	/	/
		H-W*	1	1	1	1	1	1	1	1	1	1	/	/
		Ae	3.85078	1.38994	1.45064	6.85225	5.36248	3.04314	5.84208	1.50114	1.85938	2.44415	3.3596	2.02156
		Ar	6	1	1	8	9	7	24	3	1	4	6.4	6.867
		G-W	0.85714	1	1	1	0.9	0.875	0.56	0.75	1	1	0.89421	0.14538
Introduced	Baronnies	N	170	178	142	174	180	178	174	174	136	178	168.4	15.827
		A	7	4	2	9	10	6	15	3	2	5	6.3	4.111
		HO	0.83529	0.37079	0.3662	0.87356	0.8	0.68539	0.81609	0.22989	0.36765	0.60674	0.59516	0.24087
		HE	0.76951	0.32889	0.3668	0.85828	0.80596	0.63893	0.8521	0.24211	0.37026	0.56345	0.57963	0.23778
		H-W	0.45533	0.15981	1	0.38524	0.0511	0.35061	0.94588	0.715	1	0.67785	/	/
		H-W*	1	1	1	1	0.511	1	1	1	1		/	/
		Ae	4.25501	1.48598	1.57285	6.81892	5.03731	2.74225	6.54475	1.31703	1.58112	2.27419	3.36294	2.14283
		Ar	6	4	1	8	10	6	25	3	1	4	6.8	7.005
		G-W	1	0.8	1	1	0.90909	0.85714	0.57692	0.75	1	1	0.88932	0.1444
	Causses	N	172	172	172	172	172	172	172	172	172	172	172	0
		A	7	3	3	11	10	6	17	3	2	5	6.7	4.739
		HO	0.77907	0.40698	0.34884	0.93023	0.84884	0.54651	0.93023	0.18605	0.4186	0.60465	0.6	0.26238
		HE	0.80301	0.4131	0.40011	0.85299	0.81123	0.56542	0.89086	0.21019	0.44961	0.62886	0.60254	0.23234
		H-W	0.45006	1	0.00632	0.12758	0.62038	0.26024	0.17089	0.42642	0.6292	0.50529	/	/
		H-W*	1	1	0.0632	1	1	1	1	1	1	1	/	/
		Ae	4.95877	1.69691	1.66053	6.58007	5.16841	2.28377	8.74749	1.26417	1.80831	2.66811	3.68365	2.54436
		Ar	6	4	2	16	9	6	25	3	1	4	7.6	7.471
		G-W	1	0.6	1	0.64706	1	0.85714	0.65385	0.75	1	1	0.8508	0.1715
	Verdon	N	80	80	66	80	82	82	82	82	50	80	76.4	10.448
		A	7	2	2	9	8	5	11	4	2	5	5.5	3.171
		HO	0.875	0.1	0.09091	0.875	0.60976	0.56098	0.80488	0.39024	0.44	0.575	0.53218	0.28446
		HE	0.78133	0.14051	0.19254	0.84525	0.77928	0.5953	0.79163	0.35682	0.48082	0.52658	0.54901	0.25643
		H-W	0.98193	0.18305	0.02505	0.01479	0.00768	0.59993	0.03823	1	0.69138	0.92571	/	/
		H-W*	1	1	0.2004	0.13311	0.0768	1	0.26761	1	1	1	/	/
		Ae	4.37756	1.1611	1.23399	6.04915	4.34367	2.42744	4.58663	1.54433	1.89107	2.08333	2.96983	1.71678
		Ar	6	1	1	8	7	6	24	3	1	4	6.1	6.806
		G-W	1	1	1	1	1	0.71429	0.44	1	1	1	0.91543	0.18965
	Navacelles	N	28	14	28	28	26	30	28	30	30	30	26.889	5.011
		A	7	2	2	8	6	5	11	1	2	4	4.8	3.114
		HO	0.57143	0.14286	0.35714	0.85714	0.92308	0.46667	0.85714	0	0.6	0.53333	0.53088	0.25659
		HE	0.77249	0.14286	0.30423	0.86243	0.80923	0.5931	0.8836	0	0.48046	0.63448	0.54829	0.25837
		H-W	0.03194	1	1	0.95922	0.33647	0.18278	0.71422	0	0.57789	0.90219	/	/
		H-W*	0.28746	1	1	1	1	1	1	0	1	1	/	/
		Ae	3.92	1.15294	1.41516	5.93939	4.50667	2.34375	6.75862	1	1.86722	2.58621	3.149	2.04043
		Ar	6	1	1	8	5	4	23	0	1	3	5.778	6.906
		G-W	1	1	1	0.88889	1	1	0.45833	1	1	1	0.92747	0.17972
	Diois	N	86	90	68	86	90	86	86	90	64	88	83.4	9.383
		A	7	2	2	9	8	4	12	3	2	5	5.4	3.471
		HO	0.7907	0.22222	0.26471	0.7907	0.86667	0.46512	0.88372	0.33333	0.25	0.5	0.53672	0.27105
		HE	0.73187	0.19975	0.34899	0.85718	0.81124	0.513	0.8435	0.29189	0.38095	0.57785	0.55562	0.24539
		H-W	0.45536	1	0.30559	0.87298	0.22415	0.10825	0.69917	1	0.06612	0.1303	/	/
		H-W*	1	1	1	1	1	0.97425	1	1	0.6612	1	/	/
		Ae	3.61486	1.24615	1.52406	6.54513	5.05618	2.02852	6.01301	1.40576	1.6	2.33253	3.13662	2.03335
		Ar	6	1	1	8	7	3	24	3	1	4	5.8	6.877
		G-W	1	1	1	1	1	1	0.48	0.75	1	1	0.923	0.17436
* - probabilities corrected by sequential Bonferroni test
Title: Genetic diversity of the Griffon vulture population in Serbia and its importance for conservation efforts in the Balkans
Authors: Slobodan Davidović, Mihailo Jelić, Saša Marinković, Milica Mihajlović, Vanja Tanasić, Irena Hribšek, Goran Sušić, Milan Dragićević, Marina Stamenković-Radak
Corresponding author: Slobodan Davidović, Department of Genetics of Populations and Ecogenotoxicology, Institute for Biological Research „Siniša Stanković” – National Institute of Republic of Serbia, University of Belgrade Bulevar Despota Stefana 142, 11060 Belgrade, Serbia, e-mail: slobodan.davidovic@ibiss.bg.ac.rs; ORCID: 0000-0001-9317-6870

## Sheet: Table S2
Table S2. Number of alleles per locus per populations
Locus	Serbia	Croatia	Israel	Pyrenees	Baronnies	Causses	Verdon	Navacelles	Diois	Mean	SD	Tot. number
GF3H3	6	5	7	6	7	7	7	7	7	6.556	0.726	7
GF3F3	4	3	2	2	4	3	2	2	2	2.667	0.866	6
GF8G1	2	2	2	2	2	3	2	2	2	2.111	0.333	3
GF9C1	12	9	13	9	9	11	9	8	9	9.889	1.691	15
GF11A4	9	7	9	9	10	10	8	6	8	8.444	1.333	12
BV11	6	6	6	7	6	6	5	5	4	5.667	0.866	7
BV12	11	15	15	14	15	17	11	11	12	13.444	2.242	22
BV13	1	1	3	3	3	3	4	1	3	2.444	1.13	4
BV17	2	2	2	2	2	2	2	2	2	2	0	2
BV20	3	4	5	5	5	5	5	4	5	4.556	0.726	5
Mean	5.6	5.4	6.4	5.9	6.3	6.7	5.5	4.8	5.4	5.778	0.6	8.3
SD	3.921	4.195	4.671	3.957	4.111	4.739	3.171	3.225	3.471	3.94	0.569	6.255

## Sheet: Table S3
Table S3. Tables of significant linkage disequilibrium (significance level p=0.0500, corrected using sequential Bonferroni test). Detected linkage disequlibrium is marked with pink colour
Serbia													Pyrenees													Verdon
		GF3H3	GF3F3	GF8G1	GF9C1	GF11A4	BV11	BV12	BV17	BV20					GF3H3	GF3F3	GF8G1	GF9C1	GF11A4	BV11	BV12	BV13	BV17	BV20				GF3H3	GF3F3	GF8G1	GF9C1	GF11A4	BV11	BV12	BV13	BV17	BV20
	GF3H3	*	-	-	-	+	-	-	-	+				GF3H3	*	-	-	+	-	-	-	-	-	-			GF3H3	*	-	-	-	-	-	+	-	-	-
	GF3F3	-	*	-	-	-	-	-	+	-				GF3F3	-	*	-	-	-	-	-	-	-	-			GF3F3	-	*	-	-	-	-	-	-	-	-
	GF8G1	-	-	*	-	-	-	-	-	-				GF8G1	-	-	*	-	-	-	-	-	-	-			GF8G1	-	-	*	-	-	-	-	-	-	-
	GF9C1	-	-	-	*	-	-	-	-	-				GF9C1	+	-	-	*	+	-	-	-	-	-			GF9C1	-	-	-	*	-	-	-	-	-	-
	GF11A4	+	-	-	-	*	-	-	-	+				GF11A4	-	-	-	+	*	-	+	-	+	-			GF11A4	-	-	-	-	*	-	-	-	-	-
	BV11	-	-	-	-	-	*	-	-	-				BV11	-	-	-	-	-	*	-	-	-	+			BV11	-	-	-	-	-	*	-	-	-	-
	BV12	-	-	-	-	-	-	*	-	-				BV12	-	-	-	-	+	-	*	-	+	-			BV12	+	-	-	-	-	-	*	-	-	-
	BV17	-	+	-	-	-	-	-	*	-				BV13	-	-	-	-	-	-	-	*	-	-			BV13	-	-	-	-	-	-	-	*	-	-
	BV20	+	-	-	-	+	-	-	-	*				BV17	-	-	-	-	+	-	+	-	*	-			BV17	-	-	-	-	-	-	-	-	*	-
														BV20	-	-	-	-	-	+	-	-	-	*			BV20	-	-	-	-	-	-	-	-	-	*
Croatia
		GF3H3	GF3F3	GF8G1	GF9C1	GF11A4	BV11	BV12	BV17	BV20			Baronnies													Navecelles
	GF3H3	*	-	-	-	-	-	-	+	-					GF3H3	GF3F3	GF8G1	GF9C1	GF11A4	BV11	BV12	BV13	BV17	BV20				GF3H3	GF3F3	GF8G1	GF9C1	GF11A4	BV11	BV12	BV17	BV20
	GF3F3	-	*	-	-	-	-	-	-	-				GF3H3	*	-	-	-	-	-	-	-	-	-			GF3H3	*	-	-	-	-	-	-	-	-
	GF8G1	-	-	*	-	-	-	-	-	-				GF3F3	-	*	-	-	-	+	-	-	-	-			GF3F3	-	*	-	-	-	-	-	-	-
	GF9C1	-	-	-	*	-	-	-	-	-				GF8G1	-	-	*	+	-	-	-	-	-	+			GF8G1	-	-	*	-	-	-	-	-	-
	GF11A4	-	-	-	-	*	-	-	-	-				GF9C1	-	-	+	*	+	-	-	-	-	-			GF9C1	-	-	-	*	-	-	-	-	-
	BV11	-	-	-	-	-	*	-	-	-				GF11A4	-	-	-	+	*	-	-	-	-	-			GF11A4	-	-	-	-	*	-	-	-	-
	BV12	-	-	-	-	-	-	*	-	-				BV11	-	+	-	-	-	*	+	-	+	-			BV11	-	-	-	-	-	*	-	-	-
	BV17	+	-	-	-	-	-	-	*	-				BV12	-	-	-	-	-	+	*	-	-	-			BV12	-	-	-	-	-	-	*	-	-
	BV20	-	-	-	-	-	-	-	-	*				BV13	-	-	-	-	-	-	-	*	-	-			BV17	-	-	-	-	-	-	-	*	-
														BV17	-	-	-	-	-	+	-	-	*	-			BV20	-	-	-	-	-	-	-	-	*
Israel														BV20	-	-	+	-	-	-	-	-	-	*
		GF3H3	GF3F3	GF8G1	GF9C1	GF11A4	BV11	BV12	BV13	BV17	BV20															Diois
	GF3H3	*	-	-	-	-	-	-	-	-	-		Causses															GF3H3	GF3F3	GF8G1	GF9C1	GF11A4	BV11	BV12	BV13	BV17	BV20
	GF3F3	-	*	-	-	-	-	-	-	-	-				GF3H3	GF3F3	GF8G1	GF9C1	GF11A4	BV11	BV12	BV13	BV17	BV20			GF3H3	*	-	-	-	+	-	-	-	-	-
	GF8G1	-	-	*	-	-	-	-	-	-	-			GF3H3	*	+	-	-	-	-	+	-	-	+			GF3F3	-	*	-	-	-	-	-	-	-	-
	GF9C1	-	-	-	*	-	-	-	-	-	-			GF3F3	+	*	-	-	+	-	+	-	-	+			GF8G1	-	-	*	-	-	-	-	-	-	-
	GF11A4	-	-	-	-	*	-	-	-	-	-			GF8G1	-	-	*	-	-	-	-	-	-	-			GF9C1	-	-	-	*	-	-	-	-	-	-
	BV11	-	-	-	-	-	*	-	-	-	-			GF9C1	-	-	-	*	+	-	+	-	-	-			GF11A4	+	-	-	-	*	-	-	-	+	-
	BV12	-	-	-	-	-	-	*	-	-	-			GF11A4	-	+	-	+	*	-	+	-	-	-			BV11	-	-	-	-	-	*	+	-	-	-
	BV13	-	-	-	-	-	-	-	*	-	-			BV11	-	-	-	-	-	*	+	-	+	-			BV12	-	-	-	-	-	+	*	-	-	-
	BV17	-	-	-	-	-	-	-	-	*	-			BV12	+	+	-	+	+	+	*	-	-	+			BV13	-	-	-	-	-	-	-	*	-	-
	BV20	-	-	-	-	-	-	-	-	-	*			BV13	-	-	-	-	-	-	-	*	-	-			BV17	-	-	-	-	+	-	-	-	*	-
														BV17	-	-	-	-	-	+	-	-	*	+			BV20	-	-	-	-	-	-	-	-	-	*
														BV20	+	+	-	-	-	-	+	-	+	*

## Sheet: Table S4
Table S1. Effective population sizes estimated for analysed populations. Legend: N - number of individuals in sample, Ne - effective population size
Population	N	Harmonic Mean Sample Size	Independent alleles	r2	Expected r2	Ne	95% CI for Ne
Serbia	57	57	433	0.020766	0.018526	294.9	122.8 - Infinite
Croatia	37	26.7	478	0.045492	0.038969	92.6	45.7 - 486.4
Israel	33	29.9	578	0.032909	0.035971	Infinite	565.6 - Infinite
Pyrenees	81	79.3	579	0.016001	0.013112	228.1	133.2 - 555.5
Baronnies	90	83.2	578	0.015705	0.01234	195.4	121.9 - 389.3
Causses	86	86	733	0.018367	0.012059	102.9	77.1 - 143.3
Verdon	41	37.6	431	0.031126	0.027959	207.8	82.9 - Infinite
Navacelles	15	12.3	411	0.105935	0.098334	79.1	23.7 - Infinite
Diois	45	40.6	436	0.032464	0.026156	102.9	57.3 - 275.6

## Sheet: Table S5
Table S5. Outcomes of AMOVA analysis based on the variability of 10 autosomal loci for different groups of populations
One group:						One group:
1. Pyrenees, Barronies, Causses, Verdon, Navaceles, Diois						1. Serbia, Croatia
Source of variation	d.f.	Sum of squares	Variance components	Percentage of variation		Source of variation	d.f.	Sum of squares	Variance components	Percentage of variation
Among populations	5	18.68	0.0125	0.54 (p=0.00010)		Among populations	1	6.435	0.04736	2.12 (p=0.00010)
Within populations	710	1639.76	2.30951	99.46		Within populations	186	406.501	2.18549	97.88
Total	715	1658.44	2.32201			Total	187	412.936	2.23284
Two groups:						Two groups:						Two groups:						Two groups:						Two groups:
1. Pyrenees						1. Pyrenees						1. Pyrenees, Barronies, Causses, Verdon, Navaceles, Diois						1. Pyrenees, Barronies, Causses, Verdon, Navaceles, Diois						1. Serbia, Croatia
2. Barronies, Causses, Verdon, Navaceles, Diois						2. Serbia, Croatia						2. Serbia, Croatia						2. Israel						2. Israel
Source of variation	d.f.	Sum of squares	Variance components	Percentage of variation		Source of variation	d.f.	Sum of squares	Variance components	Percentage of variation		Source of variation	d.f.	Sum of squares	Variance components	Percentage of variation		Source of variation	d.f.	Sum of squares	Variance components	Percentage of variation		Source of variation	d.f.	Sum of squares	Variance components	Percentage of variation
Among groups	1	3.587	-0.00377	-0.16 (p= 0.50554)		Among groups	1	16.594	0.04697	1.99 (p=0.32911)		Among groups	1	31.617	0.09223	3.85 (p= 0.03792)		Among groups	1	6.104	0.02389	1.02 (p=0.14386)		Among groups	1	10.388	0.04785	2.07 (p=0.33594)
Among populations within groups	4	15.093	0.01415	0.61 (p=0.00030)		Among populations within groups	1	6.435	0.04643	1.97 (p=0.00020)		Among populations within groups	6	25.116	0.01728	0.72 (p=0.00000)		Among populations within groups	5	18.68	0.0125	0.53 (p=0.00010)		Among populations within groups	1	6.435	0.04702	2.04 (p=0.00000)
Within populations	710	1639.76	2.30951	99.55 (p=0.00020)		Within populations	347	787.093	2.26828	96.05 (p=0.00000)		Within populations	896	2046.26	2.28377	95.42 (p=0.00000)		Within populations	775	1789.3	2.30878	98.45 (p=0.00000)		Within populations	251	556.046	2.21532	95.89 (p=0.00000)
Total	715	1658.44	2.31989			Total	349	810.123	2.36168			Total	903	2102.99	2.39328			Total	781	1814.09	2.34516			Total	253	572.87	2.3102
Three groups:						Three groups:
1. Pyrenees						1. Pyrenees, Barronies, Causses, Verdon, Navaceles, Diois
2. Serbia, Croatia						2. Serbia, Croatia
3. Israel						3. Israel
Source of variation	d.f.	Sum of squares	Variance components	Percentage of variation		Source of variation	d.f.	Sum of squares	Variance components	Percentage of variation
Among groups	2	23.575	0.03638	1.54 (p=0.33079)		Among groups	2	37.107	0.07352	3.09 (p=0.00293)
Among populations within groups	1	6.435	0.04638	1.97 (p=0.00020)		Among populations within groups	6	25.116	0.01727	0.73 (p=0.00000)
Within populations	412	936.639	2.2734	96.49 (p=0.00000)		Within populations	961	2195.8	2.28491	96.18 (p=0.00000)
Total	415	966.649	2.35616			Total	969	2258.03	2.37571
